# Supplementary material for: Characterization of Cry4Aa Toxin from Bacillus thuringiensis JW-1 and Its Insecticidal Activity Against Bradysia difformis
Source: Insects. 2025 Dec 3;16(12):1228. doi: 10.3390/insects16121228 (PMC12734002; doi:10.3390/insects16121228)
Supplement: Supplementary file 1 [file insects-16-01228-s001.zip]

Archive with 1 entries (1 files):
- insects-3921908-supplementary.pdf
